# Supplementary material for: Controlled and Sequential Delivery of Stromal Derived Factor-1 α (SDF-1α) and Magnesium Ions from Bifunctional Hydrogel for Bone Regeneration
Source: Polymers (Basel). 2022 Jul 15;14(14):2872. doi: 10.3390/polym14142872 (PMC9315491; doi:10.3390/polym14142872)
Supplement: Supplementary file 1 [file polymers-14-02872-s001.zip]

Archive with 1 entries (1 files):
- polymers-1782919-supplementary.pdf
